# Supplementary material for: Document analysis in health policy research: the READ approach
Source: Health Policy Plan. 2020 Nov 11;35(10):1424–31. doi: 10.1093/heapol/czaa064 (PMC7886435; doi:10.1093/heapol/czaa064)
Supplement: czaa064_supplementary_data [file czaa064_supplementary_data.zip]

Archive with 3 entries (3 files):
- #Supplementary materials 0 (File naming).docx
- #Supplementary materials 1 (Pakistan).docx
- #Supplementary materials 2 (Niger).xls
