# Supplementary material for: Document analysis in health policy research: the READ approach
Source: Health Policy Plan. 2020 Nov 11;35(10):1424–31. doi: 10.1093/heapol/czaa064 (PMC7886435; doi:10.1093/heapol/czaa064)
Supplement: czaa064_supplementary_data [file czaa064_supplementary_data.zip › #Supplementary materials 2 (Niger).xls]

## Sheet: Data extraction
File name	Document title	Date of publication	First author	All authors	Publisher / journal title	Source (i.e., interviewee, MoH website, Pubmed)	Document type	Summary of document type and objective	Summary of key document analysis findings (see 'Read Me' tab) *include direct quotes & references to page numbers where appropriate	Research evidence cited or discussed	Mention of international recommendations or decisions	Budget / financing information	CCM focus	Keywords	Potential respondent names	Timeline extracted?	Full reference	URL	Hard/digital copy?	Notes
Example
NIG_CI-IHSS Niger Progress Report_2011.doc	Catalytic Initiative / Integrated Health Systems Strengthening: Final Report 2007-2010	2011-05-01	Catalytic Initiative - Niger Country Office	Catalytic Initiative - Niger Country Office + UNICEF	Catalytic Initiative/IHSS	Sent by XXXXX	Report	Final report on CI/IHSS in Niger for CIDA (funder), covering 9/2007 - 5/31/2011	Over the duration of this project (September 2007 – December 2010), the main following activities were implemented:  Training of 2,321 health workers in community-IMCI;  Provision of essential drugs for the treatment of diarrhoea (2M ORS + 7.5 Zn tablets), malaria (5.3M blister ACT) and acute respiratory infections (6.1 tablets + syrup Cotrim) among children;  Training of ... 175 community hea…	For figures, cites DHS 2006 + Child Survival Strategy 2010	Niger is today in good track to reach the objective of a child mortality rate of 109 per thousand live births by 2015, as outlined in the Niger Poverty Reduction Strategic Paper of October 2007.	N/A	All aspects	ASC, PTF, implementation, newborn	None	Yes	UNICEF. (2011). Catalytic Initiative / Integrated Health Systems Strengthening: Final Report for CIDA 2007-2010 (pp. 12). Niamey: CI/IHSS.	N/A	Pdf saved	*KFP = exclusive breastfeeding; use of LLIN for pregnant women and children under 5 years; use of ORT/ORS; hand washing with soap; identification of danger signs; use of immunisation services and other preventive health services, and age-appropriate introduction of complementary foods

## Sheet: List definitions
Case country list	Document type list	CCM focus list
Burkina Faso	Guidelines/Reccomendations	diarrhoea
Ghana	Journal article	malaria
Kenya	Meeting minutes	newborn
Malawi	MoH funding proposal	pneumonia
Mali	MoH memo
Mozambique	MoH policy
Niger	MoH strategic plan
	News media
	Report
	Academic study
	MoU
